# Supplementary material for: Circular RNA circIKBKB promotes breast cancer bone metastasis through sustaining NF-κB/bone remodeling factors signaling
Source: Mol Cancer. 2021 Jul 29;20:98. doi: 10.1186/s12943-021-01394-8 (PMC8320207; doi:10.1186/s12943-021-01394-8)
Supplement: Supplementary file 1 — Additional file 1: Table S1. The original sequencing results of all differentially expressed circRNAs in six breast cancer (without BM) and six breast cancer (with BM) tissues. [file 12943_2021_1394_MOESM1_ESM.xlsx]

## Sheet: Sheet1
Table S1. The original sequencing results of all differentially expressed circRNAs in six breast cancer (without BM) and six breast cancer (with BM) tissues.
Chrom	start	end	gene	BC-1loc	BC-2loc	BC-3loc	BC-4loc	BC-5loc	BC-6loc	BC-1BM	BC-2BM	BC-3BM	BC-4BM	BC-5BM	BC-6BM	log2(Fold_change)	p-value	gene
chr8	42288633	42293512	circ_31127	8.53475	14.1511	3.55945	8.76527	11.6018	2.97574	186.919	382.684	1163.04	1001.09	2038.98	2082.12	7.1288	2.14e-31	hsa_circ_0084100
chrX	73852122	73852274	circ_25753	1.89661	0	1.77973	2.50436	1.78489	7.93531	30.3334	16.0481	20.1254	12.5136	48.1333	37.6286	3.36305	7.84e-10	-
chr12	120154969	120155719	circ_2452	12.328	0	5.93242	6.2609	4.46223	2.97574	20.4956	20.9859	22.2439	25.9211	42.7852	37.6286	2.35046	4.7e-08	hsa_circ_0028777;hsa_circ_0028776;hsa_circ_0028774;hsa_circ_0028778;hsa_circ_0028771;hsa_circ_0028768;hsa_circ_0028769;hsa_circ_0028767;hsa_circ_0028761;hsa_circ_0028743;hsa_circ_0028746;hsa_circ_0028744;hsa_circ_0028748;hsa_circ_0028749;hsa_circ_0028718;hsa_circ_0028735;hsa_circ_0028724;hsa_circ_0028714;hsa_circ_0028757;hsa_circ_0028750;hsa_circ_0028752;hsa_circ_0028758;hsa_circ_0028766;hsa_circ…
chr22	28757077	28822179	circ_14749	0	0	0	0	0	0	1.63964	2.46893	10.5923	5.36299	13.3704	12.5429	5.57668	2.13e-07	-
chr19	40255157	40265351	circ_28635	3.79322	0	0	0	2.67734	2.97574	4.91893	9.87573	15.8885	16.089	17.3815	11.1492	3.09031	3.74e-06	hsa_circ_0051073;hsa_circ_0051079;hsa_circ_0051075;hsa_circ_0008719
chr22	20933778	20934244	circ_30589	15.1729	10.2917	14.2378	18.1566	19.6338	5.95148	26.2343	22.2204	55.08	46.4792	54.8185	59.927	1.63961	3.84e-06	hsa_circ_0062401;hsa_circ_0062400;hsa_circ_0001206
chrX	73844227	73844389	circ_25945	0	2.57292	2.96621	1.25218	1.78489	0	7.3784	2.46893	15.8885	13.4075	16.0444	30.6603	3.26836	4.09e-06	-
chr5	618989	655584	circ_19092	0	0	0	0	0	0	3.27929	6.17233	5.29616	7.15065	5.34815	4.18095	5.05111	6.32e-06	-
chr5	618989	620261	circ_27558	1.89661	6.43231	0	2.50436	6.24713	0	4.91893	16.0481	31.7769	45.5854	73.537	54.3524	3.77624	6.98e-06	hsa_circ_0071653;hsa_circ_0071650;hsa_circ_0071651;hsa_circ_0071656;hsa_circ_0071654;hsa_circ_0071655;hsa_circ_0071649
chr22	46337778	46346544	circ_8303	0	0	0	0	0	0	1.63964	8.64126	4.23693	4.46915	8.02222	5.57461	5.08199	7.02e-06	-
chr4	148435103	148436862	circ_25337	0	0	1.18648	2.50436	0	0	4.09911	6.17233	10.5923	5.36299	14.7074	18.1175	3.65079	1.2e-05	hsa_circ_0071127
chrX	73827505	73827690	circ_30769	0	2.57292	0	0	0	0	1.63964	2.46893	7.41462	9.83214	16.0444	8.36191	4.61334	1.42e-05	hsa_circ_0091073
chr8	143812265	143814118	circ_27597	0	2.57292	0	0	1.78489	0	6.55858	13.5791	3.17769	3.57532	6.68518	20.9048	3.91046	4.2e-05	-
chr19	6230569	6270759	circ_28710	2.84492	0	1.18648	0	0	2.97574	5.73875	4.93786	9.53308	8.04448	20.0556	6.96826	3.00879	6.07e-05	hsa_circ_0004594;hsa_circ_0048815;hsa_circ_0048817;hsa_circ_0048819;hsa_circ_0048824;hsa_circ_0048820
chr9	137564433	137565154	circ_29370	0	0	0	0	0	0	2.45947	2.46893	2.11846	1.78766	13.3704	5.57461	4.84403	8.66e-05	hsa_circ_0089696;hsa_circ_0006502
chr6	170484929	170549113	circ_20770	0	0	0	0	0	0	1.63964	3.7034	2.11846	1.78766	8.02222	9.75556	4.79939	0.000102159	-
chr9	92256679	92269983	circ_13017	10.4314	3.85939	2.96621	4.38263	7.13957	5.95148	11.4775	12.3447	27.54	18.7704	24.0667	15.3302	1.67749	0.000106184	hsa_circ_0087477;hsa_circ_0087475;hsa_circ_0087474;hsa_circ_0087471;hsa_circ_0087489;hsa_circ_0087484;hsa_circ_0087480;hsa_circ_0006702;hsa_circ_0087491;hsa_circ_0087490;hsa_circ_0087493
chr16	3850296	3851009	circ_3340	24.6559	14.1511	19.577	11.8957	13.3867	10.9111	21.3154	27.1582	50.8431	38.4347	61.5037	40.4159	1.32949	0.000109459	hsa_circ_0037664;hsa_circ_0037652;hsa_circ_0037679;hsa_circ_0037673;hsa_circ_0037670;hsa_circ_0037671;hsa_circ_0037663;hsa_circ_0037683;hsa_circ_0037682;hsa_circ_0037680;hsa_circ_0007637
chr11	130109428	130122513	circ_8392	0	0	0	0	0	0	1.63964	4.93786	3.17769	1.78766	10.6963	4.18095	4.77319	0.000109856	-
chr2	216660556	216661998	circ_10461	0	0	0	0	0	0	3.27929	0	2.11846	5.36299	17.3815	6.96826	5.19801	0.000123401	hsa_circ_0058195
chr1	2510056	2514466	circ_17879	0	0	0	0	0	0	3.27929	3.7034	4.23693	0	5.34815	11.1492	4.84386	0.000138955	hsa_circ_0009390
chr7	102465816	102466270	circ_25745	3.79322	2.57292	0	0	5.35468	0	4.91893	8.64126	14.8292	17.8766	13.3704	20.9048	2.86403	0.00021778	hsa_circ_0081662;hsa_circ_0081660;hsa_circ_0081661;hsa_circ_0003327;hsa_circ_0081655;hsa_circ_0081657;hsa_circ_0081656;hsa_circ_0081653;hsa_circ_0081659;hsa_circ_0081658
chr22	25375812	25381578	circ_10646	2.84492	2.57292	1.77973	1.87827	0	1.98383	0	9.87573	10.5923	11.6198	14.7074	15.3302	2.49123	0.000288127	hsa_circ_0003102
chr15	74671454	74675142	circ_28923	0	0	2.96621	6.2609	2.67734	1.98383	3.27929	7.40679	23.3031	9.83214	24.0667	18.1175	2.50797	0.000331601	hsa_circ_0000633;hsa_circ_0036293;hsa_circ_0036296;hsa_circ_0036295;hsa_circ_0036294
chr4	145514437	145515013	circ_23845	0	0	0	0	0	0	4.91893	2.46893	2.11846	0	12.0333	4.18095	4.74363	0.000353434	hsa_circ_0007970;hsa_circ_0071074;hsa_circ_0071072;hsa_circ_0071073;hsa_circ_0071071
chr1	47280240	47282459	circ_183	0	0	2.37297	0	0	2.97574	1.63964	3.7034	10.5923	8.04448	22.7296	12.5429	3.39314	0.000441873	hsa_circ_0012374;hsa_circ_0012365;hsa_circ_0012364;hsa_circ_0012369;hsa_circ_0012368;hsa_circ_0000069;hsa_circ_0012376;hsa_circ_0012375;hsa_circ_0012372;hsa_circ_0012373;hsa_circ_0012370;hsa_circ_0012371
chr15	77046788	77056255	circ_719	0	0	0	0	0	0	0	2.46893	8.47385	6.25682	4.01111	2.7873	4.66253	0.000530273	-
chr14	30877571	30880734	circ_10115	0	0	1.18648	0	0	0	1.63964	0	7.41462	4.46915	14.7074	18.1175	4.64468	0.000537963	hsa_circ_0031431
chr8	42048377	42049707	circ_29205	0	0	1.18648	1.25218	0	0	3.27929	3.7034	6.35539	3.57532	6.68518	11.1492	3.4627	0.000580567	hsa_circ_0084091;hsa_circ_0002754
chr5	74834425	74841679	circ_748	0	0	0	1.87827	0	2.97574	7.3784	2.46893	12.7108	7.15065	8.02222	2.7873	3.04708	0.000594809	hsa_circ_0007158;hsa_circ_0004405;hsa_circ_0073023
chr6	170537233	170549113	circ_6601	0	0	0	1.87827	0	0	4.91893	0	13.77	5.36299	13.3704	6.96826	4.19427	0.000597332	hsa_circ_0078781;hsa_circ_0078783;hsa_circ_0078782;hsa_circ_0078784
chr1	22489879	22491533	circ_7794	0	0	2.37297	3.75654	0	0	4.91893	7.40679	8.47385	11.6198	2.67407	11.1492	2.65482	0.000796073	hsa_circ_0007418
chr21	33432176	33432871	circ_7630	9.48306	18.0105	13.0513	23.1653	24.0961	20.8302	5.73875	9.87573	2.11846	8.04448	10.6963	4.18095	-1.43114	0.000936719	hsa_circ_0061516;hsa_circ_0061512;hsa_circ_0061513;hsa_circ_0001185;hsa_circ_0002660;hsa_circ_0002113;hsa_circ_0008725;hsa_circ_0061521;hsa_circ_0061520
chr19	2432415	2434515	circ_28471	0	0	0	0	0	0	0	4.93786	4.23693	4.46915	5.34815	2.7873	4.51052	0.00102443	hsa_circ_0048412;hsa_circ_0048413;hsa_circ_0048414;hsa_circ_0048415
chr1	3781511	3787310	circ_3101	0	0	0	0	1.78489	0	4.91893	8.64126	2.11846	0	5.34815	8.36191	3.96709	0.00106706	hsa_circ_0009423;hsa_circ_0009424
chr7	135577795	135593192	circ_7926	6.63814	6.43231	8.89863	6.2609	4.46223	3.96766	5.73875	12.3447	16.9477	20.5581	24.0667	19.5111	1.39773	0.00136104	hsa_circ_0082498;hsa_circ_0082499;hsa_circ_0082492;hsa_circ_0082495;hsa_circ_0001750;hsa_circ_0082508;hsa_circ_0082509;hsa_circ_0082504;hsa_circ_0082506;hsa_circ_0082507;hsa_circ_0082500;hsa_circ_0082501;hsa_circ_0082502;hsa_circ_0082505;hsa_circ_0082512;hsa_circ_0082511;hsa_circ_0082510
chr1	44411980	44412722	circ_4808	2.84492	0	0	0	3.56979	0	4.09911	2.46893	3.17769	21.4519	16.0444	13.9365	3.28987	0.00154164	hsa_circ_0012152
chr12	96323947	96334865	circ_25898	13.2763	9.00524	18.9837	14.4001	5.35468	7.93531	5.73875	4.93786	2.11846	3.57532	0	4.18095	-1.73264	0.00157229	hsa_circ_0027810;hsa_circ_0002762
chr4	1654977	1668905	circ_4947	0	0	1.18648	1.87827	0	0	1.63964	3.7034	5.29616	4.46915	8.02222	9.75556	3.09428	0.0017905	hsa_circ_0008150
chr12	69251128	69262562	circ_11575	13.2763	0	0	3.75654	5.35468	2.97574	11.4775	22.2204	12.7108	13.4075	22.7296	32.054	2.17381	0.00201869	hsa_circ_0000417
chr10	863742	885760	circ_22610	2.84492	0	1.77973	0	0	0	9.01804	2.46893	4.23693	10.726	2.67407	5.57461	2.86548	0.00208128	hsa_circ_0005772;hsa_circ_0017398;hsa_circ_0017410;hsa_circ_0017411;hsa_circ_0017409;hsa_circ_0017407;hsa_circ_0017406;hsa_circ_0017404;hsa_circ_0017403;hsa_circ_0017402;hsa_circ_0017401;hsa_circ_0017400;hsa_circ_0000203
chr5	74813839	74841679	circ_32864	2.84492	0	4.15269	3.75654	1.78489	0	2.45947	4.93786	13.77	12.5136	9.35926	11.1492	1.97273	0.0023947	hsa_circ_0007158;hsa_circ_0073023
chr16	87834413	87841155	circ_23639	0	0	0	0	0	0	2.45947	0	5.29616	4.46915	4.01111	2.7873	4.33251	0.0025379	hsa_circ_0040801;hsa_circ_0040800;hsa_circ_0040799
chr10	91994534	92008275	circ_3714	7.58645	7.71877	5.33918	4.38263	3.56979	6.9434	13.937	18.517	12.7108	12.5136	16.0444	9.75556	1.26445	0.00273442	hsa_circ_0019119;hsa_circ_0019132;hsa_circ_0019126;hsa_circ_0019124;hsa_circ_0019125;hsa_circ_0019135;hsa_circ_0019134;hsa_circ_0019136;hsa_circ_0008148;hsa_circ_0005975;hsa_circ_0019128
chr4	1723420	1723870	circ_4954	0	0	0	0	0	0	0	3.7034	3.17769	2.68149	4.01111	5.57461	4.31473	0.00284504	hsa_circ_0068856;hsa_circ_0068857;hsa_circ_0068855
chr7	138504289	138538803	circ_22791	0	0	0	0	0	0	0	2.46893	2.11846	1.78766	9.35926	4.18095	4.36454	0.00284526	hsa_circ_0082574;hsa_circ_0082576;hsa_circ_0082575;hsa_circ_0082577
chr19	11513055	11514221	circ_31399	1.89661	2.57292	4.74593	4.38263	4.46223	3.96766	7.3784	6.17233	20.1254	11.6198	17.3815	4.18095	1.56776	0.00288757	hsa_circ_0049482;hsa_circ_0049484;hsa_circ_0006471
chr2	61485767	61490776	circ_28883	4.74153	0	1.18648	2.50436	0	0	3.27929	6.17233	4.23693	6.25682	8.02222	15.3302	2.26235	0.0029426	hsa_circ_0054864;hsa_circ_0054865;hsa_circ_0054866;hsa_circ_0054851;hsa_circ_0054850;hsa_circ_0054853;hsa_circ_0054852;hsa_circ_0054855;hsa_circ_0054854;hsa_circ_0054857;hsa_circ_0054856;hsa_circ_0054859;hsa_circ_0054858;hsa_circ_0002607;hsa_circ_0005050;hsa_circ_0054860;hsa_circ_0054861;hsa_circ_0054862;hsa_circ_0054863
chr4	1225359	1241519	circ_18411	7.58645	10.2917	11.2716	12.5218	9.81692	3.96766	9.01804	8.64126	26.4808	42.0101	32.0889	19.5111	1.29716	0.00311661	hsa_circ_0001386
chr16	66730111	66732505	circ_25254	2.84492	3.85939	3.55945	3.75654	1.78489	2.97574	0	0	0	0	0	0	-3.9506	0.00313841	hsa_circ_0039744;hsa_circ_0039745;hsa_circ_0039746;hsa_circ_0039742;hsa_circ_0039743;hsa_circ_0000706
chrX	73852122	73852319	circ_13405	0	3.85939	2.96621	0	2.67734	2.97574	18.8559	0	9.53308	10.726	8.02222	23.6921	2.5471	0.00332541	-
chr1	93876267	93877862	circ_7707	2.84492	0	0	0	0	0	2.45947	0	7.41462	8.04448	5.34815	15.3302	3.81443	0.00352199	hsa_circ_0013218
chr4	112562370	112585725	circ_27525	13.2763	0	1.77973	4.38263	1.78489	4.95957	8.19822	8.64126	11.6515	16.9828	38.7741	13.9365	1.89494	0.00376316	hsa_circ_0070680;hsa_circ_0070682;hsa_circ_0070683;hsa_circ_0070681;hsa_circ_0070677;hsa_circ_0070676;hsa_circ_0070678
chr4	6923372	6967424	circ_29001	0	0	0	0	0	3.96766	3.27929	3.7034	3.17769	2.68149	5.34815	18.1175	3.29038	0.00396146	hsa_circ_0069103;hsa_circ_0069102;hsa_circ_0069101;hsa_circ_0069106;hsa_circ_0069105;hsa_circ_0069104
chr5	134199085	134206131	circ_10899	1.89661	0	5.93242	1.25218	1.78489	2.97574	0	7.40679	18.0069	7.15065	22.7296	25.0857	2.46615	0.00422634	hsa_circ_0002602
chr12	94169152	94186473	circ_29950	42.6738	27.0157	30.8486	16.2783	41.0526	23.8059	18.0361	7.40679	16.9477	22.3458	13.3704	8.36191	-1.03675	0.00433228	hsa_circ_0027720;hsa_circ_0027723;hsa_circ_0027722;hsa_circ_0027725;hsa_circ_0027724
chr19	12714820	12715739	circ_7309	3.79322	0	2.37297	0	0	0	7.3784	0	9.53308	9.83214	10.6963	12.5429	2.96845	0.00440459	hsa_circ_0000894;hsa_circ_0049578;hsa_circ_0049577;hsa_circ_0049571;hsa_circ_0049567;hsa_circ_0049563;hsa_circ_0049562;hsa_circ_0049561;hsa_circ_0049560;hsa_circ_0049556;hsa_circ_0049559;hsa_circ_0049557;hsa_circ_0049555;hsa_circ_0049553;hsa_circ_0049551;hsa_circ_0049583;hsa_circ_0049585;hsa_circ_0049584;hsa_circ_0049580
chr17	6080370	6095223	circ_24906	0	0	0	0	1.78489	0	0	2.46893	2.11846	7.15065	5.34815	6.96826	3.68535	0.00442104	-
chr1	224952669	224968874	circ_21584	4.74153	0	0	2.50436	1.78489	0	1.63964	3.7034	7.41462	6.25682	17.3815	12.5429	2.39634	0.00490005	hsa_circ_0016602;hsa_circ_0016600;hsa_circ_0016601;hsa_circ_0016599
chrX	73827524	73827690	circ_17715	0	0	0	0	0	0	5.73875	0	5.29616	5.36299	0	2.7873	4.36128	0.00520027	hsa_circ_0091073
chr6	107503656	107506427	circ_29817	2.84492	3.85939	2.96621	7.51308	4.46223	3.96766	12.2973	8.64126	7.41462	12.5136	17.3815	8.36191	1.35512	0.00524127	hsa_circ_0001633
chrX	73852030	73852274	circ_24503	0	2.57292	1.18648	0	0	0	9.83786	4.93786	4.23693	0	5.34815	4.18095	3.09268	0.00537685	-
chr5	180529274	180569340	circ_21697	0	0	0	0	0	0	3.27929	0	3.17769	6.25682	0	6.96826	4.38231	0.00565976	hsa_circ_0075358
chr18	21765771	21819646	circ_10484	10.4314	6.43231	5.33918	6.88699	6.24713	8.92722	7.3784	23.4548	22.2439	7.15065	14.7074	27.873	1.20048	0.00602051	hsa_circ_0047100;hsa_circ_0047103;hsa_circ_0047102;hsa_circ_0047101;hsa_circ_0000836
chr4	48684672	48710698	circ_11612	8.53475	16.724	23.1364	16.2783	11.6018	3.96766	5.73875	8.64126	6.35539	5.36299	4.01111	0	-1.40203	0.00634516	hsa_circ_0069699;hsa_circ_0069698;hsa_circ_0002021;hsa_circ_0069705;hsa_circ_0069686
chr14	96833466	96860735	circ_17400	3.79322	0	3.55945	4.38263	1.78489	0	4.09911	6.17233	6.35539	11.6198	9.35926	11.1492	1.72164	0.00636791	hsa_circ_0033128;hsa_circ_0033129;hsa_circ_0000566
chr7	44425899	44427703	circ_10409	0	0	1.18648	0	1.78489	0	2.45947	3.7034	7.41462	6.25682	2.67407	2.7873	2.97873	0.0063959	hsa_circ_0080036;hsa_circ_0080035;hsa_circ_0080032;hsa_circ_0080033;hsa_circ_0080031;hsa_circ_0080025;hsa_circ_0080027
chr21	29327280	29329693	circ_706	0	0	0	0	0	0	1.63964	0	3.17769	3.57532	4.01111	4.18095	4.1234	0.00671092	hsa_circ_0001181;hsa_circ_0061395;hsa_circ_0061392;hsa_circ_0061393;hsa_circ_0061391;hsa_circ_0006158
chr3	172247532	172251541	circ_7177	17.0695	23.1563	14.2378	7.51308	22.3112	35.7089	14.7568	11.1102	0	4.46915	4.01111	5.57461	-1.55636	0.00682077	hsa_circ_0067979;hsa_circ_0067974;hsa_circ_0067975;hsa_circ_0067976;hsa_circ_0067977;hsa_circ_0067970;hsa_circ_0006156;hsa_circ_0001362;hsa_circ_0067982;hsa_circ_0067985;hsa_circ_0067987;hsa_circ_0067986;hsa_circ_0067978;hsa_circ_0067973;hsa_circ_0067988;hsa_circ_0005700;hsa_circ_0007148
chr16	89098590	89102759	circ_28977	2.84492	0	0	0	3.56979	0	2.45947	4.93786	4.23693	2.68149	21.3926	8.36191	2.79803	0.0068682	hsa_circ_0040906;hsa_circ_0040905;hsa_circ_0006958;hsa_circ_0040907;hsa_circ_0007465
chr4	1900625	1951203	circ_12267	0	6.43231	2.96621	0	0	0	1.63964	11.1102	8.47385	5.36299	21.3926	16.7238	2.85213	0.00699453	hsa_circ_0068893;hsa_circ_0001388
chr22	45689711	45729590	circ_33358	0	0	1.18648	3.13045	0	0	1.63964	4.93786	8.47385	1.78766	9.35926	5.57461	2.60478	0.00711029	hsa_circ_0008199;hsa_circ_0002657;hsa_circ_0063765;hsa_circ_0063764;hsa_circ_0063762
chr4	186706562	186709845	circ_31776	31.2941	9.00524	0	3.75654	7.13957	20.8302	24.5947	16.0481	43.4285	47.373	90.9185	82.2254	2.09022	0.00799662	hsa_circ_0071605;hsa_circ_0071599;hsa_circ_0071593;hsa_circ_0071595;hsa_circ_0001461;hsa_circ_0071616;hsa_circ_0071617;hsa_circ_0071618;hsa_circ_0071609;hsa_circ_0071602
chr1	1668326	1739704	circ_31016	0	0	0	0	0	0	0	6.17233	5.29616	2.68149	6.68518	0	4.45082	0.00804437	-
chr9	105705596	105722621	circ_221	0	0	0	0	0	0	1.63964	0	3.17769	1.78766	5.34815	4.18095	4.07483	0.00865959	hsa_circ_0005171
chr5	69174876	69175537	circ_1409	18.9661	2.57292	5.93242	5.00872	4.46223	6.9434	13.1172	11.1102	14.8292	17.8766	16.0444	26.4794	1.17354	0.00866045	hsa_circ_0001495;hsa_circ_0072763;hsa_circ_0072761;hsa_circ_0072764;hsa_circ_0072759
chr3	121449314	121487509	circ_3736	0	0	0	0	0	0	0	0	3.17769	3.57532	6.68518	11.1492	4.68429	0.00946062	hsa_circ_0066935;hsa_circ_0066933
chr2	235740962	235750488	circ_30566	0	0	0	0	0	0	0	0	4.23693	3.57532	5.34815	4.18095	4.18173	0.00958401	hsa_circ_0058794;hsa_circ_0058795;hsa_circ_0058792;hsa_circ_0058793;hsa_circ_0058790;hsa_circ_0005003
chr19	5082366	5110818	circ_31499	0	0	0	0	0	0	8.19822	2.46893	0	6.25682	0	2.7873	4.39723	0.0100919	hsa_circ_0048711;hsa_circ_0048710;hsa_circ_0048697;hsa_circ_0048699;hsa_circ_0048698;hsa_circ_0048692;hsa_circ_0048681;hsa_circ_0048685;hsa_circ_0048686;hsa_circ_0048688;hsa_circ_0048700;hsa_circ_0048701;hsa_circ_0048702;hsa_circ_0048703;hsa_circ_0048705;hsa_circ_0048706;hsa_circ_0048707;hsa_circ_0048708;hsa_circ_0048709
chr3	5174016	5174414	circ_6390	17.0695	48.8856	28.4756	27.548	26.7734	29.7574	12.2973	28.3927	11.6515	21.4519	10.6963	2.7873	-1.00852	0.0100995	hsa_circ_0005046;hsa_circ_0001263
chr18	79096475	79154555	circ_11178	0	0	1.18648	1.25218	0	0	6.55858	3.7034	2.11846	3.57532	2.67407	4.18095	2.92715	0.010149	hsa_circ_0048001;hsa_circ_0048000;hsa_circ_0004057;hsa_circ_0048002
chrX	94525210	94529483	circ_17524	0	14.1511	3.55945	3.75654	1.78489	1.98383	0	0	0	0	2.67407	0	-3.38289	0.0102631	-
chr6	167864550	167880517	circ_15120	0	0	0	0	0	0	4.09911	0	6.35539	3.57532	0	2.7873	4.1664	0.0103036	hsa_circ_0078674;hsa_circ_0078672;hsa_circ_0078673
chrX	73826114	73841473	circ_16737	0	0	0	0	0	0	1.63964	0	0	6.25682	5.34815	5.57461	4.30623	0.0104009	-
chr12	19462509	19514784	circ_15319	0	0	0	0	0	0	0	0	5.29616	3.57532	6.68518	2.7873	4.2662	0.0107854	hsa_circ_0025554
chr7	156966269	156967092	circ_2286	1.89661	2.57292	5.33918	5.63481	0	3.96766	9.01804	3.7034	12.7108	3.57532	9.35926	20.9048	1.52988	0.0108579	hsa_circ_0083136;hsa_circ_0083137;hsa_circ_0004210;hsa_circ_0083132;hsa_circ_0083133;hsa_circ_0083134
chr5	138006989	138021197	circ_19432	3.79322	0	2.96621	1.25218	0	8.92722	3.27929	4.93786	9.53308	9.83214	13.3704	20.9048	1.85403	0.0109239	hsa_circ_0074074;hsa_circ_0074077;hsa_circ_0007235
chr2	61873001	61879011	circ_14171	0	0	0	0	0	0	0	6.17233	2.11846	5.36299	0	4.18095	4.22995	0.0112184	hsa_circ_0005862;hsa_circ_0008640;hsa_circ_0007473;hsa_circ_0054903;hsa_circ_0054902;hsa_circ_0054905
chr4	102714437	102726683	circ_27957	16.1212	10.2917	12.4581	8.13917	7.13957	2.97574	4.91893	4.93786	2.11846	5.36299	2.67407	0	-1.45806	0.0114662	hsa_circ_0070535;hsa_circ_0001431;hsa_circ_0001430;hsa_circ_0001432
chr3	142736378	142748460	circ_5645	6.63814	3.85939	1.18648	6.88699	2.67734	4.95957	9.01804	0	11.6515	17.8766	17.3815	23.6921	1.60309	0.0114809	hsa_circ_0001345;hsa_circ_0067658
chr13	112516439	112527484	circ_26587	3.79322	5.14585	5.33918	5.00872	9.81692	1.98383	4.09911	13.5791	20.1254	9.83214	21.3926	6.96826	1.26507	0.0117294	hsa_circ_0007031;hsa_circ_0000504;hsa_circ_0030940;hsa_circ_0030938;hsa_circ_0030939;hsa_circ_0030933;hsa_circ_0030934;hsa_circ_0030935;hsa_circ_0030937
chr9	92268173	92269983	circ_16966	0	0	0	0	0	0	1.63964	0	4.23693	0	8.02222	8.36191	4.539	0.0118465	hsa_circ_0008367;hsa_circ_0087477;hsa_circ_0087475;hsa_circ_0087474;hsa_circ_0087471;hsa_circ_0087489;hsa_circ_0087484;hsa_circ_0087480;hsa_circ_0006702;hsa_circ_0087491;hsa_circ_0087490;hsa_circ_0087493;hsa_circ_0087495;hsa_circ_0087496;hsa_circ_0087499
chr5	180529274	180567242	circ_30817	0	0	0	0	0	0	3.27929	2.46893	0	0	6.68518	12.5429	4.70612	0.0119265	hsa_circ_0075358
chr15	89247628	89260843	circ_32265	0	0	0	0	0	0	0	2.46893	0	4.46915	5.34815	8.36191	4.43033	0.0119652	hsa_circ_0036697;hsa_circ_0036696;hsa_circ_0036694;hsa_circ_0006779;hsa_circ_0036695;hsa_circ_0007837
chr5	143399655	143400852	circ_10596	0	2.57292	2.96621	6.88699	1.78489	8.92722	7.3784	9.87573	6.35539	7.15065	10.6963	25.0857	1.47635	0.0121663	hsa_circ_0001543;hsa_circ_0074379;hsa_circ_0074380
chr5	644298	663572	circ_14102	0	0	0	0	0	0	2.45947	0	2.11846	3.57532	2.67407	4.18095	3.98528	0.0122927	-
chr1	113829591	113834439	circ_26413	17.0695	19.2969	21.3567	13.774	8.92447	9.91914	8.19822	4.93786	9.53308	11.6198	0	0	-1.32425	0.0124324	hsa_circ_0013608;hsa_circ_0000110
chr1	12275824	12278038	circ_3820	1.89661	0	0	1.25218	1.78489	6.9434	6.55858	8.64126	10.5923	3.57532	6.68518	4.18095	1.81223	0.012637	hsa_circ_0009964;hsa_circ_0009963;hsa_circ_0009962;hsa_circ_0009961;hsa_circ_0009960;hsa_circ_0009949;hsa_circ_0009948;hsa_circ_0009958;hsa_circ_0009959;hsa_circ_0009952;hsa_circ_0009953;hsa_circ_0009950;hsa_circ_0009957
chr4	185247293	185267155	circ_34124	8.53475	5.14585	8.30538	6.88699	8.03202	4.95957	3.27929	4.93786	29.6585	24.1334	18.7185	19.5111	1.24122	0.0127337	hsa_circ_0003237;hsa_circ_0071558;hsa_circ_0071550;hsa_circ_0071553;hsa_circ_0071552;hsa_circ_0071555;hsa_circ_0071554;hsa_circ_0071557;hsa_circ_0071556;hsa_circ_0004874
chr6	169632946	169652008	circ_33690	0	2.57292	0	0	0	0	3.27929	0	5.29616	3.57532	4.01111	2.7873	3.36277	0.0128803	hsa_circ_0078736;hsa_circ_0078731;hsa_circ_0078719;hsa_circ_0003130;hsa_circ_0078735;hsa_circ_0078730;hsa_circ_0078738;hsa_circ_0078739;hsa_circ_0078729;hsa_circ_0078728;hsa_circ_0078727
chr6	31271072	31355592	circ_27930	1.89661	0	0	0	0	0	0	0	175.832	154.633	0	0	7.467	0.0129132	-
chr5	140438460	140445975	circ_12099	0	0	1.18648	0	0	0	3.27929	2.46893	2.11846	0	2.67407	9.75556	3.44278	0.0132275	hsa_circ_0007862;hsa_circ_0074248;hsa_circ_0074249;hsa_circ_0074247;hsa_circ_0074242;hsa_circ_0074250;hsa_circ_0074251;hsa_circ_0007402
chrX	338603	347693	circ_29790	0	0	1.18648	0	0	0	1.63964	0	3.17769	1.78766	9.35926	4.18095	3.43495	0.0132502	hsa_circ_0089775;hsa_circ_0002172;hsa_circ_0007908
chr21	34834409	34859578	circ_30392	11.3797	2.57292	1.77973	5.00872	7.13957	5.95148	0	0	2.11846	0	0	5.57461	-2.27154	0.0134929	hsa_circ_0061585;hsa_circ_0061584;hsa_circ_0002360
chr17	61776400	61780401	circ_5177	4.74153	3.85939	2.37297	1.25218	1.78489	3.96766	9.83786	3.7034	8.47385	2.68149	6.68518	18.1175	1.49631	0.0137885	hsa_circ_0045013;hsa_circ_0045011;hsa_circ_0045017;hsa_circ_0045016;hsa_circ_0045014;hsa_circ_0045019;hsa_circ_0045018;hsa_circ_0000794;hsa_circ_0045009;hsa_circ_0006025;hsa_circ_0006968
chr22	41530686	41540795	circ_11394	0	0	0	0	0	0	2.45947	2.46893	0	1.78766	2.67407	5.57461	3.96529	0.0138117	hsa_circ_0001237;hsa_circ_0063575
chr4	128997873	129003876	circ_11083	6.63814	5.14585	3.55945	3.13045	0	2.97574	0	0	0	0	2.67407	0	-3.16938	0.0143393	hsa_circ_0070958;hsa_circ_0070963;hsa_circ_0070962;hsa_circ_0001439;hsa_circ_0008426;hsa_circ_0007233;hsa_circ_0070961;hsa_circ_0001440
chr16	89895989	89900794	circ_20139	0	0	0	0	0	0	2.45947	4.93786	3.17769	0	0	5.57461	4.07912	0.0143535	hsa_circ_0003421;hsa_circ_0041097;hsa_circ_0041096;hsa_circ_0041090;hsa_circ_0041092;hsa_circ_0041088;hsa_circ_0041099;hsa_circ_0041098;hsa_circ_0041101;hsa_circ_0002631;hsa_circ_0041100;hsa_circ_0041105;hsa_circ_0041104;hsa_circ_0041103;hsa_circ_0041078;hsa_circ_0041089;hsa_circ_0041106;hsa_circ_0041085;hsa_circ_0041081;hsa_circ_0007027
chr17	32446944	32480631	circ_25396	0	0	0	0	0	0	0	4.93786	0	4.46915	4.01111	2.7873	4.08396	0.0146125	hsa_circ_0006129
chr8	143812265	143813896	circ_21888	0	0	0	0	0	0	2.45947	2.46893	3.17769	0	0	8.36191	4.10344	0.0148557	-
chr9	109080838	109108570	circ_10373	1.89661	0	0	2.50436	0	0	3.27929	4.93786	0	8.04448	2.67407	9.75556	2.59761	0.0149759	hsa_circ_0087897;hsa_circ_0087912;hsa_circ_0087904;hsa_circ_0005821;hsa_circ_0087921;hsa_circ_0087922;hsa_circ_0087927
chr18	32111753	32113860	circ_15834	6.63814	0	10.0851	0	0	7.93531	11.4775	16.0481	5.29616	12.5136	45.4593	50.1715	2.49432	0.0150262	hsa_circ_0047378;hsa_circ_0047377;hsa_circ_0005122;hsa_circ_0005729
chr3	30644746	30674246	circ_30706	2.84492	0	1.77973	3.75654	1.78489	5.95148	0	0	0	0	0	0	-3.73769	0.0150301	hsa_circ_0064654
chr22	41808874	41810291	circ_18792	3.79322	3.85939	7.1189	2.50436	7.13957	3.96766	3.27929	11.1102	10.5923	16.089	12.0333	13.9365	1.21129	0.0150311	hsa_circ_0008806;hsa_circ_0001238;hsa_circ_0063606;hsa_circ_0063605
chr16	742249	742543	circ_10472	1.89661	0	0	0	0	0	2.45947	0	10.5923	4.46915	0	5.57461	3.64632	0.015253	hsa_circ_0006173
chr1	48355669	48359770	circ_23899	5.68983	10.2917	9.49187	11.2696	15.1716	5.95148	2.45947	6.17233	2.11846	4.46915	8.02222	0	-1.33905	0.0153078	hsa_circ_0008202;hsa_circ_0012387;hsa_circ_0012386
chr13	49451552	49461162	circ_1174	1.89661	7.71877	2.37297	2.50436	0	1.98383	0	0	0	0	0	0	-3.73677	0.0157141	hsa_circ_0030252;hsa_circ_0030254
chr1	115659640	115664268	circ_27690	1.89661	0	0	0	0	0	3.27929	0	6.35539	2.68149	0	8.36191	3.47883	0.0160066	hsa_circ_0013662;hsa_circ_0013661;hsa_circ_0002623;hsa_circ_0013659
chr4	40106899	40118024	circ_27714	0	0	0	0	0	0	0	0	2.11846	1.78766	8.02222	11.1492	4.59007	0.016123	hsa_circ_0069542;hsa_circ_0069540
chr17	82248874	82265796	circ_12281	0	0	0	0	0	0	0	3.7034	2.11846	0	6.68518	5.57461	4.22983	0.0161619	hsa_circ_0046395
chr8	76704042	76708048	circ_10025	0	0	0	0	0	0	0	2.46893	0	2.68149	6.68518	4.18095	4.05587	0.016453	hsa_circ_0084789;hsa_circ_0084791;hsa_circ_0084790
chr3	41224020	41239354	circ_19931	2.84492	0	0	0	0	0	1.63964	0	5.29616	1.78766	8.02222	6.96826	3.10237	0.0168181	hsa_circ_0064928;hsa_circ_0004030
chr3	113249721	113250833	circ_25093	8.53475	12.8646	8.30538	7.51308	5.35468	13.8868	4.91893	0	0	2.68149	4.01111	9.75556	-1.42121	0.0170123	hsa_circ_0066809;hsa_circ_0007897;hsa_circ_0066808
chr2	17665502	17745951	circ_25557	0	0	0	0	0	0	0	2.46893	6.35539	0	5.34815	2.7873	4.14612	0.0175428	-
chr10	37231460	37242847	circ_22897	6.63814	0	0	5.63481	2.67734	6.9434	0	0	0	0	0	0	-4.17243	0.0177195	-
chrX	118394054	118404444	circ_24089	1.89661	2.57292	4.15269	1.25218	2.67734	1.98383	0	0	0	0	0	0	-3.58371	0.0178299	hsa_circ_0091361;hsa_circ_0091362
chr22	41125863	41173784	circ_754	0	0	1.18648	0	0	0	0	0	7.41462	4.46915	9.35926	2.7873	3.70641	0.0178817	-
chr16	4332214	4333519	circ_11044	23.7076	16.724	18.3905	12.5218	20.5263	11.903	18.8559	8.64126	7.41462	8.04448	2.67407	0	-1.11365	0.0181248	hsa_circ_0008169;hsa_circ_0005692;hsa_circ_0037692;hsa_circ_0037693;hsa_circ_0037694
chr8	18867673	18872733	circ_12676	4.74153	0	1.18648	4.38263	0	0	6.55858	2.46893	10.5923	7.15065	5.34815	5.57461	1.79458	0.0181682	hsa_circ_0083480;hsa_circ_0083469;hsa_circ_0083473;hsa_circ_0083472;hsa_circ_0083471;hsa_circ_0083479;hsa_circ_0083478
chr16	53844154	53888951	circ_17306	3.79322	0	2.37297	6.2609	4.46223	0	0	0	0	0	0	0	-3.81751	0.0183979	hsa_circ_0039394;hsa_circ_0039399;hsa_circ_0039398
chr13	78635109	78644997	circ_34010	1.89661	0	1.77973	0	0	0	4.09911	0	5.29616	1.78766	8.02222	5.57461	2.64193	0.0190964	hsa_circ_0000498
chr1	230663140	230675124	circ_6364	5.68983	7.71877	2.37297	0	2.67734	2.97574	1.63964	0	0	0	0	0	-3.14499	0.0191278	hsa_circ_0016868;hsa_circ_0016862
chr11	62781893	62782825	circ_6276	0	0	0	0	0	0	4.09911	0	0	1.78766	6.68518	2.7873	4.01304	0.0192697	hsa_circ_0006855
chr16	89102603	89112246	circ_7667	0	0	0	0	0	0	1.63964	7.40679	0	0	4.01111	2.7873	4.04388	0.0195024	hsa_circ_0040906;hsa_circ_0040905;hsa_circ_0040910;hsa_circ_0040912;hsa_circ_0040909;hsa_circ_0040907;hsa_circ_0007465
chr6	82957311	83044659	circ_12076	3.79322	9.00524	4.15269	3.75654	0	3.96766	2.45947	8.64126	12.7108	6.25682	21.3926	11.1492	1.35912	0.0196023	hsa_circ_0077186;hsa_circ_0008236;hsa_circ_0077187
chr2	213310058	213350645	circ_851	8.53475	20.5834	5.33918	5.00872	8.03202	2.97574	2.45947	3.7034	4.23693	1.78766	0	5.57461	-1.48108	0.0196664	hsa_circ_0058041;hsa_circ_0058040;hsa_circ_0058039;hsa_circ_0004664
chr4	1900625	1918623	circ_16920	5.68983	0	4.15269	6.88699	1.78489	1.98383	7.3784	2.46893	16.9477	8.04448	16.0444	5.57461	1.38145	0.020322	hsa_circ_0005881;hsa_circ_0002688;hsa_circ_0004156;hsa_circ_0068892;hsa_circ_0068893;hsa_circ_0001388;hsa_circ_0001387;hsa_circ_0068889
chr3	151116337	151127984	circ_25229	2.84492	0	1.77973	2.50436	0	0	2.45947	2.46893	7.41462	4.46915	4.01111	9.75556	1.96431	0.0204081	hsa_circ_0067735;hsa_circ_0067736
chr3	132713125	132716909	circ_24205	11.3797	11.5782	1.77973	4.38263	2.67734	5.95148	1.63964	0	0	0	6.68518	0	-2.22617	0.0208726	hsa_circ_0067389
chr17	62029540	62035608	circ_522	3.79322	0	4.15269	2.50436	0	0	1.63964	3.7034	9.53308	8.93831	4.01111	11.1492	1.77244	0.0211143	hsa_circ_0045074;hsa_circ_0045071;hsa_circ_0045070;hsa_circ_0045073;hsa_circ_0045072;hsa_circ_0045096;hsa_circ_0045080;hsa_circ_0045084
chr3	128795359	128807671	circ_29202	0	0	0	1.25218	0	0	0	3.7034	2.11846	1.78766	8.02222	2.7873	3.28536	0.0218142	hsa_circ_0067234;hsa_circ_0067232;hsa_circ_0006346;hsa_circ_0001337
chr1	220579353	220618755	circ_13941	0	0	1.18648	0	0	0	6.55858	0	5.29616	1.78766	5.34815	0	3.38946	0.0221332	hsa_circ_0016521
chr1	84865384	84866138	circ_4143	0	2.57292	0	0	0	0	0	0	3.17769	3.57532	9.35926	6.96826	3.62199	0.0231584	hsa_circ_0013058;hsa_circ_0013059;hsa_circ_0004390
chr8	100259106	100275161	circ_23771	0	0	1.18648	1.87827	0	0	1.63964	2.46893	2.11846	2.68149	2.67407	11.1492	2.60034	0.0233093	-
chr10	34331116	34360259	circ_8192	0	0	0	0	0	0	1.63964	8.64126	0	0	2.67407	2.7873	4.03697	0.0233628	hsa_circ_0002487;hsa_circ_0018171;hsa_circ_0018174;hsa_circ_0018167
chr22	50372019	50406875	circ_9456	0	5.14585	1.18648	1.87827	1.78489	0	1.63964	12.3447	3.17769	8.04448	5.34815	2.7873	1.81016	0.0242994	hsa_circ_0006997;hsa_circ_0063943;hsa_circ_0063942;hsa_circ_0063944;hsa_circ_0063941
chr9	92256679	92285839	circ_11674	2.84492	2.57292	2.96621	1.87827	0	1.98383	3.27929	2.46893	9.53308	7.15065	9.35926	4.18095	1.54652	0.0249407	hsa_circ_0087477;hsa_circ_0087475;hsa_circ_0087491;hsa_circ_0087493
chr18	12999420	13042334	circ_2750	6.63814	2.57292	5.93242	3.75654	5.35468	2.97574	8.19822	4.93786	11.6515	8.04448	10.6963	16.7238	1.10211	0.0250191	hsa_circ_0046999;hsa_circ_0047006;hsa_circ_0047007;hsa_circ_0047004;hsa_circ_0047005;hsa_circ_0047002;hsa_circ_0047003;hsa_circ_0047000;hsa_circ_0047001
chr18	48757918	48761689	circ_16100	0	0	0	0	0	0	1.63964	0	4.23693	4.46915	4.01111	0	3.93148	0.0250473	hsa_circ_0047627;hsa_circ_0047620;hsa_circ_0047621;hsa_circ_0047628;hsa_circ_0003877;hsa_circ_0004880
chr9	111578795	111586165	circ_30467	5.68983	5.14585	2.37297	2.50436	5.35468	4.95957	1.63964	0	0	0	0	4.18095	-2.21465	0.0257015	hsa_circ_0088030;hsa_circ_0003731;hsa_circ_0088029;hsa_circ_0008043
chr1	6231901	6233643	circ_34177	0	0	0	0	0	0	0	0	5.29616	3.57532	2.67407	2.7873	3.91654	0.0271069	hsa_circ_0009488;hsa_circ_0009489;hsa_circ_0007427;hsa_circ_0009492;hsa_circ_0009491
chr20	43613849	43624045	circ_10331	0	0	0	0	0	0	0	4.93786	2.11846	4.46915	0	2.7873	3.91476	0.0272668	hsa_circ_0060441;hsa_circ_0060440;hsa_circ_0060444;hsa_circ_0060443
chr22	38245934	38248019	circ_32524	0	0	1.77973	0	6.24713	0	5.73875	3.7034	4.23693	8.04448	4.01111	5.57461	1.93889	0.0275232	hsa_circ_0005243;hsa_circ_0063288;hsa_circ_0063286
chr13	113495501	113520733	circ_20750	0	0	0	0	0	1.98383	0	4.93786	7.41462	1.78766	4.01111	0	3.28628	0.0286972	hsa_circ_0031018;hsa_circ_0031019;hsa_circ_0031013;hsa_circ_0031017;hsa_circ_0031020
chr19	11033289	11034200	circ_15794	0	0	0	0	0	0	1.63964	2.46893	2.11846	0	2.67407	4.18095	3.7673	0.0289089	hsa_circ_0049373;hsa_circ_0049366
chr6	26368564	26405648	circ_29422	0	66.896	0	0	46.4072	0	0	0	0	0	0	0	-6.54083	0.0295554	-
chr10	124942456	124966781	circ_31879	0	0	0	1.25218	0	0	3.27929	0	0	2.68149	8.02222	4.18095	3.28071	0.0295998	hsa_circ_0020336;hsa_circ_0020335;hsa_circ_0008915
chr4	182891348	182915575	circ_33876	0	0	0	0	0	0	2.45947	0	2.11846	0	2.67407	6.96826	3.88963	0.0296329	hsa_circ_0006680;hsa_circ_0005274
chr20	2964271	2965202	circ_32012	10.4314	14.1511	8.30538	13.1479	6.24713	15.8706	6.55858	7.40679	2.11846	2.68149	0	12.5429	-1.13793	0.029955	hsa_circ_0059246;hsa_circ_0059243;hsa_circ_0001126;hsa_circ_0059244;hsa_circ_0059245;hsa_circ_0005265;hsa_circ_0006117
chr8	127890588	127890998	circ_7507	8.53475	9.00524	33.2215	19.4088	7.13957	16.8625	17.2163	11.1102	62.4946	27.7088	40.1111	43.2032	1.07181	0.0302576	hsa_circ_0085544;hsa_circ_0085538;hsa_circ_0085539;hsa_circ_0085536;hsa_circ_0009143;hsa_circ_0085541;hsa_circ_0085540;hsa_circ_0085543;hsa_circ_0085542;hsa_circ_0001821;hsa_circ_0085537
chr10	68787926	68788328	circ_23525	0	0	0	0	0	0	1.63964	2.46893	0	4.46915	5.34815	0	3.87825	0.0306055	hsa_circ_0002681;hsa_circ_0018558;hsa_circ_0018549
chr6	125045210	125058106	circ_4036	5.68983	6.43231	10.0851	6.88699	5.35468	3.96766	1.63964	2.46893	0	4.46915	5.34815	0	-1.47642	0.0306773	hsa_circ_0008536;hsa_circ_0077765
chr9	112574056	112575251	circ_30610	8.53475	0	11.8648	5.00872	3.56979	0	4.91893	4.93786	25.4216	11.6198	22.7296	26.4794	1.67596	0.030819	hsa_circ_0002925;hsa_circ_0088102
chr2	61031418	61032113	circ_25263	10.4314	0	4.74593	6.2609	7.13957	5.95148	1.63964	0	3.17769	4.46915	0	0	-1.79001	0.0312037	hsa_circ_0054700;hsa_circ_0054699;hsa_circ_0008534
chr8	67105904	67116122	circ_31657	0	0	0	3.13045	1.78489	0	3.27929	7.40679	0	3.57532	12.0333	2.7873	2.43535	0.0318564	hsa_circ_0084668;hsa_circ_0001805;hsa_circ_0001806;hsa_circ_0084670;hsa_circ_0084671;hsa_circ_0084672;hsa_circ_0084657;hsa_circ_0084662;hsa_circ_0084660;hsa_circ_0084669
chr5	137985256	138021197	circ_29431	1.89661	0	0	0	0	0	1.63964	0	3.17769	2.68149	10.6963	0	3.28593	0.0319391	hsa_circ_0074074;hsa_circ_0074077
chr18	54271359	54277855	circ_5758	5.68983	3.85939	4.15269	5.63481	4.46223	12.8949	5.73875	0	2.11846	2.68149	0	0	-1.63248	0.0324668	hsa_circ_0047722;hsa_circ_0047721;hsa_circ_0047720;hsa_circ_0047719
chr1	88740987	88771879	circ_10714	0	0	0	0	1.78489	0	4.09911	0	0	3.57532	5.34815	4.18095	3.21329	0.0329457	hsa_circ_0013094;hsa_circ_0013093
chr14	52470036	52491005	circ_25526	0	0	0	0	0	0	1.63964	4.93786	5.29616	1.78766	0	0	3.85706	0.0329802	hsa_circ_0031934
chr18	54280666	54287411	circ_20396	2.84492	9.00524	2.37297	2.50436	1.78489	3.96766	1.63964	0	2.11846	0	0	0	-2.40852	0.033322	hsa_circ_0003428;hsa_circ_0047723;hsa_circ_0047722;hsa_circ_0047721;hsa_circ_0047725
chr4	182891402	182915575	circ_19714	0	0	3.55945	0	0	0	0	3.7034	4.23693	7.15065	10.6963	4.18095	2.86934	0.0337364	hsa_circ_0002212;hsa_circ_0006680;hsa_circ_0005274
chr18	44949880	44953340	circ_13661	1.89661	15.4375	2.96621	8.13917	20.5263	6.9434	4.09911	0	4.23693	6.25682	0	2.7873	-1.60759	0.0337737	hsa_circ_0047503;hsa_circ_0047504
chr1	231795241	231818517	circ_7869	10.4314	5.14585	0	0	1.78489	3.96766	0	0	0	0	0	0	-4.12028	0.0347777	hsa_circ_0007848
chr4	36228581	36229645	circ_3401	14.2246	10.2917	19.577	23.1653	7.13957	5.95148	3.27929	2.46893	14.8292	4.46915	8.02222	6.96826	-1.04666	0.03589	hsa_circ_0069398;hsa_circ_0069399;hsa_circ_0069397
chr10	5773841	5800705	circ_21666	12.328	15.4375	2.96621	5.00872	1.78489	2.97574	8.19822	16.0481	13.77	7.15065	16.0444	22.2984	1.08496	0.0364772	hsa_circ_0017585;hsa_circ_0017581;hsa_circ_0017586;hsa_circ_0017582;hsa_circ_0017579;hsa_circ_0017578
chr3	111112029	111126335	circ_27667	0	0	0	2.50436	0	2.97574	1.63964	0	2.11846	5.36299	16.0444	9.75556	2.62216	0.0368564	hsa_circ_0066773;hsa_circ_0066774;hsa_circ_0066776
chr12	69251128	69269668	circ_17777	0	0	0	0	0	0	1.63964	0	0	3.57532	5.34815	2.7873	3.80945	0.0378067	-
chr3	183070998	183071357	circ_30402	9.48306	0	5.93242	4.38263	4.46223	6.9434	4.09911	0	3.17769	0	0	0	-1.98684	0.0378802	hsa_circ_0003085;hsa_circ_0068146;hsa_circ_0008550
chr14	96341521	96347341	circ_3925	3.79322	7.71877	1.18648	3.13045	3.56979	3.96766	4.09911	0	13.77	9.83214	14.7074	11.1492	1.25501	0.0380802	hsa_circ_0033109;hsa_circ_0033110;hsa_circ_0002223;hsa_circ_0033094;hsa_circ_0033102;hsa_circ_0033105
chrX	73852074	73852274	circ_7700	0	0	0	0	3.56979	0	1.63964	0	6.35539	4.46915	8.02222	2.7873	2.71698	0.0385527	-
chr8	123333877	123336532	circ_31907	9.48306	5.14585	2.96621	3.75654	0	0	0	2.46893	0	0	0	0	-3.16746	0.038767	hsa_circ_0085459;hsa_circ_0085458;hsa_circ_0085460;hsa_circ_0085461;hsa_circ_0085457;hsa_circ_0085456;hsa_circ_0085455;hsa_circ_0085454
chr3	33392562	33425741	circ_3895	0	0	0	1.25218	0	0	1.63964	3.7034	4.23693	1.78766	0	4.18095	3.06375	0.0390552	hsa_circ_0064727
chr13	41865735	41869189	circ_15261	0	14.1511	1.77973	1.87827	2.67734	2.97574	2.45947	0	0	0	0	0	-2.89944	0.0392788	hsa_circ_0030078;hsa_circ_0030088;hsa_circ_0030087;hsa_circ_0030093;hsa_circ_0030116;hsa_circ_0030117;hsa_circ_0030114;hsa_circ_0030112;hsa_circ_0030111;hsa_circ_0030118;hsa_circ_0030119;hsa_circ_0030102
chr21	46381693	46385983	circ_7232	0	0	0	1.87827	0	0	0	2.46893	2.11846	5.36299	4.01111	4.18095	2.90925	0.0393212	hsa_circ_0006046;hsa_circ_0062092;hsa_circ_0062093;hsa_circ_0062089;hsa_circ_0062088;hsa_circ_0062100;hsa_circ_0002715;hsa_circ_0062095;hsa_circ_0062099
chr6	135300499	135323324	circ_21674	0	0	0	0	0	0	3.27929	2.46893	3.17769	0	0	4.18095	3.78712	0.0399615	hsa_circ_0005214;hsa_circ_0077910
chr5	1057470	1065478	circ_5096	0	0	0	0	0	0	1.63964	0	2.11846	0	5.34815	4.18095	3.78978	0.0403346	hsa_circ_0071686
chr2	241407536	241413421	circ_5180	4.74153	10.2917	3.55945	0	4.46223	0	0	0	0	1.78766	0	0	-3.26404	0.0403665	hsa_circ_0004924;hsa_circ_0059074;hsa_circ_0059075;hsa_circ_0059076;hsa_circ_0059077;hsa_circ_0059071;hsa_circ_0059072;hsa_circ_0059073;hsa_circ_0059068;hsa_circ_0006511;hsa_circ_0001121
chr2	85368685	85369830	circ_7533	10.4314	5.14585	4.15269	1.87827	8.03202	7.93531	4.09911	2.46893	4.23693	1.78766	0	0	-1.46844	0.0404377	hsa_circ_0008059;hsa_circ_0055401;hsa_circ_0055403;hsa_circ_0055402;hsa_circ_0055404;hsa_circ_0004726;hsa_circ_0055399;hsa_circ_0055398
chr4	4648976	4649542	circ_2891	0	3.85939	0	4.38263	2.67734	2.97574	7.3784	0	9.53308	8.04448	4.01111	18.1175	1.78038	0.0406551	hsa_circ_0069041;hsa_circ_0009031;hsa_circ_0069038
chrX	73829067	73831274	circ_9784	0	0	0	0	0	0	1.63964	0	3.17769	5.36299	0	2.7873	3.78839	0.0410777	hsa_circ_0091073;hsa_circ_0091074
chr5	180316340	180317058	circ_32493	1.89661	0	2.37297	3.13045	2.67734	2.97574	0	0	0	0	0	0	-3.44091	0.0412838	hsa_circ_0075351;hsa_circ_0075352
chr3	153164765	153247531	circ_26613	0	7.71877	2.96621	0	11.6018	2.97574	0	2.46893	0	0	0	0	-3.4045	0.0417613	-
chr10	126970701	127000307	circ_27080	13.2763	7.71877	4.15269	6.88699	13.3867	5.95148	4.09911	6.17233	0	4.46915	4.01111	4.18095	-1.15952	0.0419316	hsa_circ_0020396;hsa_circ_0020391;hsa_circ_0020402;hsa_circ_0004102;hsa_circ_0020390;hsa_circ_0020404;hsa_circ_0020407;hsa_circ_0002669;hsa_circ_0020410;hsa_circ_0020411;hsa_circ_0020392;hsa_circ_0020416;hsa_circ_0020395;hsa_circ_0020394;hsa_circ_0020393;hsa_circ_0020387;hsa_circ_0020384;hsa_circ_0020414;hsa_circ_0020415;hsa_circ_0020399;hsa_circ_0020398;hsa_circ_0020386;hsa_circ_0020385;hsa_circ…
chr4	55877916	55890386	circ_14168	2.84492	3.85939	1.77973	1.25218	3.56979	0	0	0	0	0	0	0	-3.43998	0.0421851	hsa_circ_0069808;hsa_circ_0069809;hsa_circ_0003936;hsa_circ_0069810
chr3	11809516	11829864	circ_23026	4.74153	0	1.18648	1.25218	0	7.93531	0	0	0	0	0	0	-3.63167	0.0425323	hsa_circ_0002074;hsa_circ_0064325;hsa_circ_0064327
chr11	78465875	78493195	circ_20015	8.53475	2.57292	2.37297	4.38263	1.78489	1.98383	4.09911	8.64126	7.41462	11.6198	10.6963	5.57461	1.14626	0.0427083	hsa_circ_0023801;hsa_circ_0023803;hsa_circ_0005935;hsa_circ_0023804;hsa_circ_0023807;hsa_circ_0023808;hsa_circ_0023809;hsa_circ_0023810
chr10	863742	864270	circ_12056	0	0	1.77973	0	0	4.95957	2.45947	17.2825	2.11846	1.78766	2.67407	5.57461	2.23003	0.0428626	hsa_circ_0005772;hsa_circ_0017398;hsa_circ_0017410;hsa_circ_0017411;hsa_circ_0017412;hsa_circ_0017413;hsa_circ_0017409;hsa_circ_0017408;hsa_circ_0017407;hsa_circ_0017406;hsa_circ_0017404;hsa_circ_0017403;hsa_circ_0017402;hsa_circ_0017401;hsa_circ_0017400;hsa_circ_0000203
chr14	80862756	80906081	circ_29979	1.89661	0	1.77973	3.75654	3.56979	1.98383	0	0	0	0	0	0	-3.43463	0.043372	hsa_circ_0002499;hsa_circ_0032820;hsa_circ_0032823
chr2	61873001	61880394	circ_4344	0	2.57292	1.18648	0	1.78489	0	7.3784	0	4.23693	0	6.68518	9.75556	2.40277	0.0437028	hsa_circ_0005862;hsa_circ_0008640;hsa_circ_0007473;hsa_circ_0054903
chrX	131749305	131794466	circ_14439	5.68983	3.85939	1.77973	4.38263	5.35468	2.97574	4.09911	3.7034	11.6515	3.57532	21.3926	9.75556	1.15477	0.0443241	hsa_circ_0091533;hsa_circ_0001944;hsa_circ_0091534;hsa_circ_0091540
chr17	19958013	19958571	circ_11300	9.48306	2.57292	5.93242	3.75654	2.67734	6.9434	0	6.17233	2.11846	1.78766	0	0	-1.66172	0.0452894	hsa_circ_0042409;hsa_circ_0042408;hsa_circ_0042417;hsa_circ_0042414;hsa_circ_0042415;hsa_circ_0042410;hsa_circ_0042418;hsa_circ_0042419;hsa_circ_0004719;hsa_circ_0042421;hsa_circ_0042420
chr2	53892807	53893799	circ_21911	5.68983	0	0	4.38263	2.67734	5.95148	0	0	2.11846	0	0	0	-2.9829	0.0455673	hsa_circ_0054542;hsa_circ_0054541;hsa_circ_0054540;hsa_circ_0054547;hsa_circ_0054546;hsa_circ_0054545;hsa_circ_0054544;hsa_circ_0054537
chr6	116645713	116660846	circ_15378	3.79322	0	2.96621	3.75654	0	2.97574	3.27929	0	5.29616	14.3013	6.68518	12.5429	1.58458	0.0461531	hsa_circ_0077705
chr10	16484336	16486617	circ_3631	0	11.5782	5.93242	4.38263	4.46223	5.95148	2.45947	3.7034	3.17769	0	0	0	-1.736	0.0464808	hsa_circ_0017854
chr1	232460886	232471528	circ_103	12.328	5.14585	2.37297	5.63481	4.46223	10.9111	5.73875	4.93786	2.11846	1.78766	0	0	-1.39219	0.0467181	hsa_circ_0016908
chr8	132836539	132844318	circ_28207	0	0	0	2.50436	2.67734	0	2.45947	6.17233	2.11846	5.36299	4.01111	2.7873	2.04911	0.0468679	hsa_circ_0085643;hsa_circ_0085636;hsa_circ_0085644
chr19	46918487	46937408	circ_11326	0	3.85939	1.77973	2.50436	7.13957	1.98383	3.27929	12.3447	5.29616	8.04448	6.68518	5.57461	1.26889	0.0471649	hsa_circ_0000943
chrX	51895052	51897271	circ_20647	5.68983	2.57292	2.37297	1.25218	2.67734	6.9434	0	0	0	3.57532	0	0	-2.40572	0.0472496	hsa_circ_0008983;hsa_circ_0090589;hsa_circ_0090590;hsa_circ_0090591;hsa_circ_0090588
chr14	102870184	102876525	circ_11457	0	3.85939	2.37297	2.50436	5.35468	0	4.91893	6.17233	7.41462	9.83214	9.35926	0	1.43743	0.048029	hsa_circ_0033417;hsa_circ_0033418;hsa_circ_0033426;hsa_circ_0033425;hsa_circ_0033422;hsa_circ_0033421;hsa_circ_0033420;hsa_circ_0033419;hsa_circ_0033424;hsa_circ_0004166
chr22	21769194	21807846	circ_25248	0	0	0	1.25218	0	0	0	3.7034	0	1.78766	5.34815	5.57461	3.11571	0.0481767	hsa_circ_0062436
chr3	155833467	155842619	circ_18095	9.48306	14.1511	4.15269	11.2696	5.35468	10.9111	4.91893	4.93786	5.29616	4.46915	4.01111	2.7873	-1.02151	0.0482315	hsa_circ_0067774;hsa_circ_0067772
chr22	49787389	49794294	circ_10056	0	0	0	0	0	0	0	2.46893	2.11846	2.68149	5.34815	0	3.72613	0.0487002	hsa_circ_0063870;hsa_circ_0003359;hsa_circ_0063869
chr18	54271359	54274090	circ_16872	5.68983	3.85939	10.6784	3.13045	7.13957	8.92722	4.09911	0	2.11846	7.15065	0	0	-1.43186	0.0493833	hsa_circ_0007180;hsa_circ_0047722;hsa_circ_0047721;hsa_circ_0047720;hsa_circ_0047719
chr1	15872815	15876678	circ_24000	3.79322	0	1.18648	1.25218	1.78489	0	0	2.46893	2.11846	5.36299	8.02222	11.1492	1.79091	0.0495851	hsa_circ_0010104;hsa_circ_0002237
