# Supplementary material for: Circular RNA circIKBKB promotes breast cancer bone metastasis through sustaining NF-κB/bone remodeling factors signaling
Source: Mol Cancer. 2021 Jul 29;20:98. doi: 10.1186/s12943-021-01394-8 (PMC8320207; doi:10.1186/s12943-021-01394-8)
Supplement: Supplementary file 2 — Additional file 2: Table S2. Primers, Probes, siRNA, shRNA and ASOs used in this study. [file 12943_2021_1394_MOESM2_ESM.xlsx]

## Sheet: Sheet1
Table S2. Primers, Probes,siRNA, shRNA and ASOs used in this study
qPCR primers	Sequence (5'-3')
circIKBKB-Forward	CCAGTTTGAGAACTGCTGTGG
circIKBKB-Reverse	CGGCACTGCTTGATGGCAA
circE3-E4-Forward	GAGGGGATGCAGAACTTGGC
circE3-E4-Reverse	ACCTGTTTCCTTCCGGAGAT
circE3-E5-Forward	CAGAACTTGGCGCCCAATGA
circE3-E5-Reverse	ACCTGTTTCCTTCCGGAGAT
circE4-E5-Forward	ACCTGTTTCCTTCCGGAGAT
circE4-E5-Reverse	CAGAACTTGGCGCCCAATGA
CDR1as -Forward	ACGTCTCCAGTGTGCTGA
CDR1as -Reverse	CTTGACACAGGTGCCATC
IKBKB-Forward	GGAAGTACCTGAACCAGTTTGAG
IKBKB-Reverse	GCAGGACGATGTTTTCTGGCT
GAPDH-Forward	GGAGCGAGATCCCTCCAAAAT
GAPDH-Reverse	GGCTGTTGTCATACTTCTCATGG
U1-Forward	TCCCAGGGCGAGGCTTATCCATT
U1-Reverse	GAACGCAGTCCCCCACTACCACAAAT
M-CSF -Forward	TGGCGAGCAGGAGTATCAC
M-CSF -Reverse	AGGTCTCCATCTGACTGTCAAT
GM-CSF -Forward	TCCTGAACCTGAGTAGAGACAC
GM-CSF -Reverse	TGCTGCTTGTAGTGGCTGG
M-CSF promoter (P1) -Forward	ACTGTGGAGAATGAATGGATGG
M-CSF promoter (P1) -Reverse	AGGAGTCTCTTGTCAGTAGCG
M-CSF promoter (P2) -Forward	TGGAAACGGGCAACCTCAC
M-CSF promoter (P2) -Reverse	CCTGCACCTGGACCCTAGAT
M-CSF promoter (P3) -Forward	GGGGGCGTCTTCAAAGGATT
M-CSF promoter (P3) -Reverse	CCAAGCCTTCAGCAAACGAG
M-CSF promoter (P4) -Forward	AGAGAATGTGGGCCTGTGC
M-CSF promoter (P4) -Reverse	CCCTGTGTGGTGCCATCTAA
M-CSF promoter (P5) -Forward	GGCAAGCCACTGCTTGTTC
M-CSF promoter (P5) -Reverse	TCTGCAACACCAAACCCTCT
GM-CSF promoter (P1) -Forward	AGTGGGGTCTGGAGGACTAA
GM-CSF promoter (P1) -Reverse	AAACCAGTGGGGTTGGACAC
GM-CSF promoter (P2) -Forward	TCAAACACTTGTCAGCCCCT
GM-CSF promoter (P2) -Reverse	CCTGAGTGACTCCCCTCTCT
GM-CSF promoter (P3) -Forward	GGATTACAGGCAGGATGGGG
GM-CSF promoter (P3) -Reverse	TTCCCTAGGTGGTCAGGCTT
GM-CSF promoter (P4) -Forward	AGAGAATGTGGGCCTGTGC
GM-CSF promoter (P4) -Reverse	CCCTGTGTGGTGCCATCTAA
GM-CSF promoter (P5) -Forward	AGACAGGAGCTGTGGGTTTG
GM-CSF promoter (P5) -Reverse	AGGCTGGGTCCAGTCATAGA
circIKBKB pre-mRNA (A) -Forward	TCGGCGATGCTCAGAAGTAG
circIKBKB pre-mRNA (A) -Reverse	TGTGGCATCAGGCAAGGAAG
circIKBKB pre-mRNA (B) -Forward	TGCGTTCTCTCTGAAAGGACAA
circIKBKB pre-mRNA (B) -Reverse	GCTCCGCCATGAAACCTCTA
circIKBKB pre-mRNA (C) -Forward	GTGGAGTGGTAAGGAGACAGC
circIKBKB pre-mRNA (C) -Reverse	CCAAGCGTTACCTGCAATCA
circIKBKB pre-mRNA (D) -Forward	TAAATATCTGCCCCTCCATCAGG
circIKBKB pre-mRNA (D) -Reverse	ACGGTCACATACCACCTTGG
circIKBKB pre-mRNA (E) -Forward	ACCAGCTCTGATGCTGCTTT
circIKBKB pre-mRNA (E) -Reverse	CCAAAGGATTGAAGTGTCTGCC
circIKBKB pre-mRNA (F) -Forward	TCTTGACACCCTGACCCAAG
circIKBKB pre-mRNA (F) -Reverse	ACTCCCCAACCTGCTAACCT
circIKBKB pre-mRNA (G) -Forward	TCGAACTCTTGACCTCAAGTGATCTGCC
circIKBKB pre-mRNA (G) -Reverse	ACTTGTGCCAATAATTTAAAGACT
lncRNA H19 -Forward	CTTCTGGGCTCAAGTGATCCT
lncRNA H19 -Reverse	TTGTGCCATGAGACTCCATCAG
C-fos-Forward	CGGGTTTCAACGCCGACTA
C-fos-Reverse	TGGCACTAGAGACGGACAGAT
Acp5-Forward	CACTCCCACCCTGAGATTTGT
Acp5-Reverse	CCCCAGAGACATGATGAAGTCA
Ctsk-Forward	CTCGGCGTTTAATTTGGGAGA
Ctsk-Reverse	TCGAGAGGGAGGTATTCTGAGT
Nfat-c1-Forward	GGAGAGTCCGAGAATCGAGAT
Nfat-c1-Reverse	TTGCAGCTAGGAAGTACGTCT
Dc-stamp-Forward	GGGGACTTATGTGTTTCCACG
Dc-stamp-Reverse	ACAAAGCAACAGACTCCCAAAT
RT-PCR primers	Sequence (5'-3')
circIKBKB-Divergent-Forward	CCAGTTTGAGAACTGCTGTGG
circIKBKB-Divergent-Reverse	CGGCACTGCTTGATGGCAA
circIKBKB-Convergent-Forward	TGGAGTACTGCCAAGGAGGA
circIKBKB-Convergent-Reverse	ACTCAGCAAGGTGAGGATGG
CDR1as-Divergent-Forward	ACGTCTCCAGTGTGCTGA
CDR1as-Divergent-Reverse	CTTGACACAGGTGCCATC
CDR1as-Convergent-Forward	TTTCCGATGGCACCTGTGTCAAG
CDR1as-Convergent-Reverse	CTGGAAGACCTTGAGATTATTGGAAGAC
GAPDH-Divergent-Forward	GCCCTCAACGACCACTTTGT
GAPDH-Divergent-Reverse	CTTCACCTTCCCCATTTACTCC
GAPDH-Convergent-Forward	TCCAAAATCAAGTGGGGCGA
GAPDH-Convergent-Reverse	TGATGACCCTTTTGGCTCCC
IKBKB-Forward	GGAAGTACCTGAACCAGTTTGAG
IKBKB-Reverse	GCAGGACGATGTTTTCTGGCT
circIKBKB pre-mRNA (F1) -Forward	GCCAGTGTTTCATCTGCTATAT
circIKBKB pre-mRNA (F1) -Reverse	CCACATTGACCTACAAAAATGG
circIKBKB pre-mRNA (F2) -Forward	GTTCGGACAGGGAAACCTCTCT
circIKBKB pre-mRNA (F2) -Reverse	ATTACAGACGTGAGCCACCGCA
circIKBKB pre-mRNA (F3) -Forward	GGGTGAGAGGTGGAGTGGTAAG
circIKBKB pre-mRNA (F3) -Reverse	CCACCCTGTCTGCTGCATGGGA
circIKBKB pre-mRNA (F4) -Forward	TCCACTTGTTTTCTTGACACCC
circIKBKB pre-mRNA (F4) -Reverse	ACTCCCCAACCTGCTAACCTGC
circIKBKB pre-mRNA (F5) -Forward	ATTCTCTTGCTTTTCTTGGGTG
circIKBKB pre-mRNA (F5) -Reverse	TTCGTAATAACTACTTGCTAAA
circIKBKB pre-mRNA (F6) -Forward	GGCTGGTGTTGCAGTAGGCGAC
circIKBKB pre-mRNA (F6) -Reverse	ACCCTGTCTCTACTAAAAATAC
circIKBKB pre-mRNA (F7) -Forward	CTGGCCAAAAGTCTTTAAATTA
circIKBKB pre-mRNA (F7) -Reverse	GGTAGAGATGGGGTTTCAGCAT
in vitro transcription primers	Sequence (5'-3')
circIKBKB pre-mRNA-Forward	TAATACGACTCACTATAGGGTTATGCATTTTTTTGTAGAGAT
circIKBKB pre-mRNA-Reverse	CCTTGTGATCCACCCGCATCAG
circIKBKB pre-mRNA (F1) -Forward	TAATACGACTCACTATAGGGGCCAGTGTTTCATCTGCTATAT
circIKBKB pre-mRNA (F1) -Reverse	CCACATTGACCTACAAAAATGG
circIKBKB pre-mRNA (F2) -Forward	TAATACGACTCACTATAGGGGTTCGGACAGGGAAACCTCTCT
circIKBKB pre-mRNA (F2) -Reverse	ATTACAGACGTGAGCCACCGCA
circIKBKB pre-mRNA (F3) -Forward	TAATACGACTCACTATAGGGGGGTGAGAGGTGGAGTGGTAAG
circIKBKB pre-mRNA (F3) -Reverse	CCACCCTGTCTGCTGCATGGGA
circIKBKB pre-mRNA (F4) -Forward	TAATACGACTCACTATAGGGTCCACTTGTTTTCTTGACACCC
circIKBKB pre-mRNA (F4) -Reverse	ACTCCCCAACCTGCTAACCTGC
circIKBKB pre-mRNA (F5) -Forward	TAATACGACTCACTATAGGGATTCTCTTGCTTTTCTTGGGTG
circIKBKB pre-mRNA (F5) -Reverse	TTCGTAATAACTACTTGCTAAA
circIKBKB pre-mRNA (F6) -Forward	TAATACGACTCACTATAGGGGGCTGGTGTTGCAGTAGGCGAC
circIKBKB pre-mRNA (F6) -Reverse	ACCCTGTCTCTACTAAAAATAC
circIKBKB pre-mRNA (F7) -Forward	TAATACGACTCACTATAGGGCTGGCCAAAAGTCTTTAAATTA
circIKBKB pre-mRNA (F7) -Reverse	GGTAGAGATGGGGTTTCAGCAT
Probes	Sequence (5'-3')
FISH probe	CTGCTCACCTGTTTCCAATGTCACTCAGC
RNA scope probe	ATCCTCACCTTGCTGAGTGACATTGGAAACAGGTGAGCAGATTGCCATCA
ChIRP Control probe	GCTGAGTGACATTGGAAACAGGTGAGCAG
ChIRP circIKBKB probe	CTGCTCACCTGTTTCCAATGTCACTCAGC
Biotin labelled control probe	GCTGAGTGACATTGGAAACAGGTGAGCAG
Biotin labelled circIKBKB probe	CTGCTCACCTGTTTCCAATGTCACTCAGC
siRNA	Sequence (5'-3')
IKBKB si#1	GCUUAGAUACCUUCAUGAA
IKBKB si#2	GGACAUUGUUGUUAGCGAA
P65 si#1	GACAUUGAGGUGUAUUUCA
P65 si#2	CUCAAGAUCUGCCGAGUGA
M-CSF si#1	GACACCAUGCGCUUCAGAG
M-CSF si#2	ACACCAUGCGCUUCAGAGA
GM-CSF si#1	CCAUGAUGGCCAGCCACUA
GM-CSF si#2	GAAGUCAUCUCAGAAAUGU
PTBP1 si#1	CUGACCAAGGACUACGGCA
PTBP1 si#2	CAAGAACUUCCAGAACAUA
EIF4A3 si#1	CAGUACUAUUCCACUCAGA
EIF4A3 si#2	CCUAAUAACAGAGAAUUGU
FUS si#1	GGCUAUGGAACUCAGUCAA
FUS si#2	CUUCUUAUGGCCAGAGCCA
shRNA	Sequence (5'-3')
EIF4A3 sh#1	CAGUACUAUUCCACUCAGA
EIF4A3 sh#2	CCUAAUAACAGAGAAUUGU
ASOs	Sequence (5'-3')
circIKBKB ASO#1	GCTGAGTGACATTGGAAACAGGTG
circIKBKB ASO#2	GAGTGACATTGGAAACAGGTGAGC
