# Supplementary material for: Circular RNA circIKBKB promotes breast cancer bone metastasis through sustaining NF-κB/bone remodeling factors signaling
Source: Mol Cancer. 2021 Jul 29;20:98. doi: 10.1186/s12943-021-01394-8 (PMC8320207; doi:10.1186/s12943-021-01394-8)
Supplement: Supplementary file 3 — Additional file 3: Table S3. Pathways of the Cignal Finder 45‐Pathway Arrays. [file 12943_2021_1394_MOESM3_ESM.xlsx]

## Sheet: Sheet1
Table S3: Pathways of the Cignal Finder 45‐Pathway Arrays
Pathway	Transcription factor
Amino acid deprivation	ATF2/3/4
Androgen	AR
Antioxidant response	Nrf1/Nrf2
ATF6	ATF6
C/EBP	C/EBP
cAMP/PKA	CREB
Cell cycle	E2F
DNA damage	p53
EGR1	EGR1
ER stress	CBF/NF-Y/YY1
Estrogen	ER
GATA	GATA
Glucocorticoid	GR
Heat shock	HSF-1
Heavy metal	MTF-1
Hedgehog	Gli
HNF4	HNF4
Hypoxia	HIF-1α
Interferon regulation	IRF1
Type I interferon	STAT1/STAT2
Interferon gamma	STAT1
KLF4	KLF4
Liver X	LXR
MAPK/Erk	SRF/Elk-1
MAP/JNK	AP-1
MEF2	MEF2
Myc	c-Myc
Nanog	Nanog
Notch	RBP-Jk
NFκB	NFκB
Oct4	Oct4
Pax6	Pax6
PI3K/Akt	FOXO
PKC/Ca2+	NFAT
PPAR	PPAR
Progesterone	PR
Retinoic acid	RAR
Retinoid X	RXR
Sox2	Sox2
SP1	SP1
STAT3	STAT3
TGF-β	Smad2/3/4
Vitamin D	VDR
Wnt	TCF/LEF
Xenobiotic	AhR
